# Supplementary material for: Exploratory assessment of bleeding risk associated with concurrent use of Anti-VEGF agents and anticoagulants in oncology
Source: Front Pharmacol. 2026 Apr 8;17:1759971. doi: 10.3389/fphar.2026.1759971 (PMC13099126; doi:10.3389/fphar.2026.1759971)
Supplement: Supplementary file 2 [file DataSheet1.xls]

## Sheet: PTs of SMQ(Hemorrhage)
PT
Blood urine
Blood urine present
Gastric occult blood positive
Plasmin increased
Prekallikrein increased
Thrombomodulin increased
Urinary occult blood
Urinary occult blood positive
Abdominal wall haematoma
Abdominal wall haemorrhage
Abnormal menstrual clots
Abnormal uterine bleeding
Abnormal withdrawal bleeding
Achenbach syndrome
Acute haemorrhagic leukoencephalitis
Acute haemorrhagic ulcerative colitis
Administration site bruise
Administration site haematoma
Administration site haemorrhage
Adrenal haematoma
Adrenal haemorrhage
Anal fissure haemorrhage
Anal haemorrhage
Anal ulcer haemorrhage
Anastomotic haemorrhage
Anastomotic ulcer haemorrhage
Aneurysm ruptured
Angina bullosa haemorrhagica
Anorectal varices haemorrhage
Anticoagulant-related nephropathy
Antiplatelet reversal therapy
Aortic aneurysm rupture
Aortic dissection rupture
Aortic intramural haematoma
Aortic perforation
Aortic rupture
Aponeurosis contusion
Application site bruise
Application site haematoma
Application site haemorrhage
Application site purpura
Arterial haemorrhage
Arterial intramural haematoma
Arterial perforation
Arterial rupture
Arteriovenous fistula site haematoma
Arteriovenous fistula site haemorrhage
Arteriovenous graft site haematoma
Arteriovenous graft site haemorrhage
Astringent therapy
Atrial rupture
Auricular haematoma
Basal ganglia haematoma
Basal ganglia haemorrhage
Basilar artery perforation
Bladder tamponade
Bleeding varicose vein
Blood blister
Blood loss anaemia
Blood urine
Blood urine present
Bloody discharge
Bloody peritoneal effluent
Bone contusion
Bone marrow haemorrhage
Brain contusion
Brain stem haematoma
Brain stem haemorrhage
Brain stem microhaemorrhage
Breast haematoma
Breast haemorrhage
Broad ligament haematoma
Bronchial haemorrhage
Bronchial varices haemorrhage
Bullous haemorrhagic dermatosis
Bursal haematoma
Cardiac contusion
Carotid aneurysm rupture
Carotid artery perforation
Carotid blowout syndrome
Catheter site bruise
Catheter site haematoma
Catheter site haemorrhage
Central nervous system haemorrhage
Cephalhaematoma
Cerebellar haematoma
Cerebellar haemorrhage
Cerebellar microhaemorrhage
Cerebral aneurysm perforation
Cerebral aneurysm ruptured syphilitic
Cerebral arteriovenous malformation haemorrhagic
Cerebral artery perforation
Cerebral cyst haemorrhage
Cerebral haematoma
Cerebral haemorrhage
Cerebral haemorrhage foetal
Cerebral haemorrhage neonatal
Cerebral microhaemorrhage
Cervix haematoma uterine
Cervix haemorrhage uterine
Chest wall haematoma
Choroidal haematoma
Choroidal haemorrhage
Chronic gastrointestinal bleeding
Chronic pigmented purpura
Ciliary body haemorrhage
Coital bleeding
Colonic haematoma
Conjunctival haemorrhage
Contusion
Corneal bleeding
Cullen's sign
Cystitis haemorrhagic
Deep dissecting haematoma
Diarrhoea haemorrhagic
Disseminated intravascular coagulation
Diverticulitis intestinal haemorrhagic
Diverticulum intestinal haemorrhagic
Duodenal ulcer haemorrhage
Duodenitis haemorrhagic
Ear haemorrhage
Ecchymosis
Encephalitis haemorrhagic
Enterocolitis haemorrhagic
Epidural haemorrhage
Epistaxis
Exsanguination
Extra-axial haemorrhage
Extradural haematoma
Extradural haematoma evacuation
Extravasation blood
Eye contusion
Eye haematoma
Eye haemorrhage
Eyelid bleeding
Eyelid contusion
Eyelid haematoma
Femoral artery perforation
Femoral vein perforation
Foetal-maternal haemorrhage
Fothergill sign positive
Gallbladder haematoma
Gastric haemorrhage
Gastric ulcer haemorrhage
Gastric ulcer haemorrhage, obstructive
Gastric varices haemorrhage
Gastritis alcoholic haemorrhagic
Gastritis haemorrhagic
Gastroduodenal haemorrhage
Gastrointestinal anastomotic haemorrhage
Gastrointestinal haemorrhage
Gastrointestinal polyp haemorrhage
Gastrointestinal ulcer haemorrhage
Gastrointestinal vascular malformation haemorrhagic
Gastrooesophageal haemorrhage
Genital contusion
Genital haemorrhage
Gingival bleeding
Graft haemorrhage
Grey Turner's sign
Haemangioma rupture
Haemarthrosis
Haematemesis
Haematochezia
Haematocoele
Haematoma
Haematoma evacuation
Haematoma infection
Haematoma muscle
Haematosalpinx
Haematospermia
Haematotympanum
Haematuria
Haematuria traumatic
Haemobilia
Haemoperitoneum
Haemophilic arthropathy
Haemophilic pseudotumour
Haemoptysis
Haemorrhage
Haemorrhage coronary artery
Haemorrhage foetal
Haemorrhage in pregnancy
Haemorrhage intracranial
Haemorrhage neonatal
Haemorrhage subcutaneous
Haemorrhage subepidermal
Haemorrhage urinary tract
Haemorrhagic adrenal infarction
Haemorrhagic arteriovenous malformation
Haemorrhagic ascites
Haemorrhagic breast cyst
Haemorrhagic cerebellar infarction
Haemorrhagic cerebral infarction
Haemorrhagic cyst
Haemorrhagic diathesis
Haemorrhagic disease of newborn
Haemorrhagic disorder
Haemorrhagic erosive gastritis
Haemorrhagic gastroenteritis
Haemorrhagic hepatic cyst
Haemorrhagic infarction
Haemorrhagic intestinal infarction
Haemorrhagic necrotic pancreatitis
Haemorrhagic occlusive retinal vasculitis
Haemorrhagic ovarian cyst
Haemorrhagic pancreatic cyst
Haemorrhagic stroke
Haemorrhagic thyroid cyst
Haemorrhagic transformation stroke
Haemorrhagic tumour necrosis
Haemorrhagic urticaria
Haemorrhagic vasculitis
Haemorrhoidal haemorrhage
Haemostasis
Haemothorax
Heavy menstrual bleeding
Henoch-Schonlein purpura
Hepatic artery haemorrhage
Hepatic haemangioma rupture
Hepatic haematoma
Hepatic haemorrhage
Hereditary haemorrhagic telangiectasia
Hyperfibrinolysis
Hypergammaglobulinaemic purpura of Waldenstrom
Hyphaema
Iliac artery perforation
Iliac artery rupture
Iliac vein perforation
Immune thrombocytopenia
Implant site bruising
Implant site haematoma
Implant site haemorrhage
Incision site haematoma
Incision site haemorrhage
Increased tendency to bruise
Induced abortion haemorrhage
Inferior vena cava perforation
Infusion site bruising
Infusion site haematoma
Infusion site haemorrhage
Injection site bruising
Injection site haematoma
Injection site haemorrhage
Instillation site bruise
Instillation site haematoma
Instillation site haemorrhage
Intermenstrual bleeding
Internal haemorrhage
Intestinal haematoma
Intestinal haemorrhage
Intestinal varices haemorrhage
Intra-abdominal haematoma
Intra-abdominal haemorrhage
Intracerebral haematoma evacuation
Intracranial haematoma
Intracranial haemorrhage neonatal
Intracranial tumour haemorrhage
Intramyocardial dissecting haematoma
Intraocular haematoma
Intrapartum haemorrhage
Intratumoural haematoma
Intraventricular haemorrhage
Intraventricular haemorrhage neonatal
Iris haemorrhage
Joint microhaemorrhage
Jugular vein haemorrhage
Kidney contusion
Lacrimal haemorrhage
Large intestinal haemorrhage
Large intestinal ulcer haemorrhage
Laryngeal haematoma
Laryngeal haemorrhage
Lip haematoma
Lip haemorrhage
Liver contusion
Lower gastrointestinal haemorrhage
Lower limb artery perforation
Lymph node haemorrhage
Mallory-Weiss syndrome
Mediastinal haematoma
Mediastinal haemorrhage
Medical device site bruise
Medical device site haematoma
Medical device site haemorrhage
Melaena
Melaena neonatal
Meningorrhagia
Menometrorrhagia
Menstrual clots
Mesenteric haematoma
Mesenteric haemorrhage
Mouth haemorrhage
Mucocutaneous haemorrhage
Mucosal haemorrhage
Muscle contusion
Muscle haemorrhage
Myocardial haemorrhage
Myocardial rupture
Naevus haemorrhage
Nail bed bleeding
Nasal septum haematoma
Neonatal gastrointestinal haemorrhage
Nephritis haemorrhagic
Nipple exudate bloody
Ocular retrobulbar haemorrhage
Oesophageal haemorrhage
Oesophageal intramural haematoma
Oesophageal ulcer haemorrhage
Oesophageal varices haemorrhage
Oesophagitis haemorrhagic
Omental haemorrhage
Optic disc haemorrhage
Optic nerve sheath haemorrhage
Oral blood blister
Oral contusion
Oral mucosa haematoma
Oral purpura
Orbital haematoma
Orbital haemorrhage
Osteorrhagia
Ovarian haematoma
Ovarian haemorrhage
Palpable purpura
Pancreatic haemorrhage
Pancreatic pseudocyst haemorrhage
Pancreatitis haemorrhagic
Papillary muscle haemorrhage
Paranasal sinus haematoma
Paranasal sinus haemorrhage
Parathyroid haemorrhage
Parotid gland haemorrhage
Pelvic haematoma
Pelvic haematoma obstetric
Pelvic haemorrhage
Penile contusion
Penile haematoma
Penile haemorrhage
Peptic ulcer haemorrhage
Pericardial haemorrhage
Perineal haematoma
Periorbital haematoma
Periorbital haemorrhage
Periosteal haematoma
Peripartum haemorrhage
Peripheral artery aneurysm rupture
Peripheral exudative haemorrhagic chorioretinopathy
Peripheral vascular haematoma
Peritoneal haematoma
Periventricular haemorrhage neonatal
Petechiae
Pharyngeal contusion
Pharyngeal haematoma
Pharyngeal haemorrhage
Pituitary apoplexy
Pituitary haemorrhage
Placenta praevia haemorrhage
Polymenorrhagia
Post abortion haemorrhage
Post procedural contusion
Post procedural haematoma
Post procedural haematuria
Post procedural haemorrhage
Post transfusion purpura
Postmenopausal haemorrhage
Postpartum haemorrhage
Post-traumatic punctate intraepidermal haemorrhage
Premature separation of placenta
Procedural haemorrhage
Proctitis haemorrhagic
Prostatic haemorrhage
Pulmonary alveolar haemorrhage
Pulmonary contusion
Pulmonary haematoma
Pulmonary haemorrhage
Pulmonary haemorrhage neonatal
Puncture site bruise
Puncture site haematoma
Puncture site haemorrhage
Purpura
Purpura fulminans
Purpura neonatal
Purpura non-thrombocytopenic
Purpura senile
Putamen haemorrhage
Radiation associated haemorrhage
Rectal haemorrhage
Rectal ulcer haemorrhage
Renal artery perforation
Renal cyst haemorrhage
Renal haematoma
Renal haemorrhage
Respiratory tract haemorrhage
Respiratory tract haemorrhage neonatal
Retinal aneurysm rupture
Retinal haemorrhage
Retinopathy haemorrhagic
Retroperitoneal haematoma
Retroperitoneal haemorrhage
Retroplacental haematoma
Ruptured cerebral aneurysm
Scalp haematoma
Scleral haematoma
Scleral haemorrhage
Scrotal haematocoele
Scrotal haematoma
Scrotal haemorrhage
Shock haemorrhagic
Skin haemorrhage
Skin neoplasm bleeding
Skin ulcer haemorrhage
Small intestinal haemorrhage
Small intestinal ulcer haemorrhage
Soft tissue haemorrhage
Spermatic cord haemorrhage
Spinal cord haematoma
Spinal cord haemorrhage
Spinal epidural haematoma
Spinal epidural haemorrhage
Spinal subarachnoid haemorrhage
Spinal subdural haematoma
Spinal subdural haemorrhage
Spleen contusion
Splenic artery perforation
Splenic haematoma
Splenic haemorrhage
Splenic varices haemorrhage
Splinter haemorrhages
Spontaneous haematoma
Spontaneous haemorrhage
Spontaneous subdural haematoma
Stoma site haemorrhage
Stomatitis haemorrhagic
Subarachnoid haematoma
Subarachnoid haemorrhage
Subarachnoid haemorrhage neonatal
Subcapsular hepatic haematoma
Subcapsular renal haematoma
Subcapsular splenic haematoma
Subchorionic haematoma
Subchorionic haemorrhage
Subclavian artery perforation
Subclavian vein perforation
Subcutaneous haematoma
Subdural haematoma
Subdural haematoma evacuation
Subdural haemorrhage
Subdural haemorrhage neonatal
Subendocardial haemorrhage
Subfascial haematoma
Subgaleal haematoma
Subgaleal haemorrhage
Subretinal haematoma
Superior vena cava perforation
Terson syndrome
Testicular haemorrhage
Thalamic microhaemorrhage
Thalamus haemorrhage
Third stage postpartum haemorrhage
Thoracic haemorrhage
Thrombocytopenic purpura
Thrombotic thrombocytopenic purpura
Thyroid haemorrhage
Tongue haematoma
Tongue haemorrhage
Tonsillar haemorrhage
Tooth pulp haemorrhage
Tooth socket haemorrhage
Tracheal haemorrhage
Traumatic haematoma
Traumatic haemorrhage
Traumatic haemothorax
Traumatic intracranial haematoma
Traumatic intracranial haemorrhage
Traumatic subarachnoid haemorrhage
Tumour haemorrhage
Ulcer haemorrhage
Umbilical cord haemorrhage
Umbilical haematoma
Umbilical haemorrhage
Unexpected vaginal bleeding on hormonal IUD
Upper gastrointestinal haemorrhage
Ureteric haemorrhage
Urethral haemorrhage
Urinary bladder haematoma
Urinary bladder haemorrhage
Urogenital haemorrhage
Uterine haematoma
Uterine haemorrhage
Vaccination site bruising
Vaccination site haematoma
Vaccination site haemorrhage
Vaginal haematoma
Vaginal haemorrhage
Varicose vein ruptured
Vascular access site bruising
Vascular access site haematoma
Vascular access site haemorrhage
Vascular access site rupture
Vascular anastomotic haemorrhage
Vascular graft haemorrhage
Vascular pseudoaneurysm ruptured
Vascular purpura
Vascular rupture
Vein rupture
Venous haemorrhage
Venous perforation
Ventricle rupture
Vertebral artery perforation
Vessel puncture site bruise
Vessel puncture site haematoma
Vessel puncture site haemorrhage
Vitreous haematoma
Vitreous haemorrhage
Vocal cord haemorrhage
Vulval haematoma
Vulval haematoma evacuation
Vulval haemorrhage
Withdrawal bleed
Wound haematoma
Wound haemorrhage
